# Supplementary material for: Exploring Sertoli Cells’ Innate Bulwark Role Against Infections: In Vitro Performances on Candida tropicalis Biofilms
Source: Cells. 2025 Mar 26;14(7):495. doi: 10.3390/cells14070495 (PMC11988068; doi:10.3390/cells14070495)
Supplement: Supplementary file 1 [file cells-14-00495-s001.zip]

Archive with 1 entries (1 files):
- cells-3468394-supplementary-edit.pdf
